# Supplementary material for: Diffusion- and Chemometric-Based Separation of Complex Electrochemical Signals That Originated from Multiple Redox-Active Molecules
Source: Polymers (Basel). 2022 Feb 13;14(4):717. doi: 10.3390/polym14040717 (PMC8875081; doi:10.3390/polym14040717)
Supplement: Supplementary file 1 [file polymers-14-00717-s001.zip]

Archive with 1 entries (1 files):
- polymers-1545287-supplementary.pdf
